# Supplementary material for: Probing the canonicity of the Wnt/Wingless signaling pathway
Source: PLoS Genet. 2017 Apr 3;13(4):e1006700. doi: 10.1371/journal.pgen.1006700 (PMC5393890; doi:10.1371/journal.pgen.1006700)
Supplement: S3 Table — (XLSX) [file pgen.1006700.s010.xlsx]

## Sheet: STARR-seq
S3 Table: Primer sequences for STARR-seq enhancer validations and Pan motif validation
CG10440_fw	CACCTCATGGGGGACATCTCTA
CG10440_rv	TCTCCGCATTCCGCACA
CG13707_fw	CACCTACAGACAGAGGCACAGTTG
CG13707_rv	GCTTCAGTCAACGGCGA
Dfd_fw	CACCGAGTCACAAACGCATGAT
Dfd_rv	CCGTTTCCAACGTCAGCT
dnc_fw	CACCGCACACCCCAATTTTTCC
dnc_rv	TTGAACTTCAAAGCATGCC
fz3_fw	CACCAATGAATTGCTGGCGGGC
fz3_rv	CACTTCCACTCCCATGTC
Mct_fw	CACCACTAAATTCCTTTGGTCCGC
Mct_rv	TATTCCCCCCACGACCGAACA
CG43407_fw	CACCATGCGCGGCGGATTCGA
CG43407_rv	GAAGTCGAGCATTTCCA
Rgk1_fw	CACCCAATTGAATGGTACA
Rgk1_rv	CGAACATCTCCCCGATGACAG
Toll-7_fw	CACCGTCCTAAGTTTAGTTC
Toll-7_rv	TTGCGTAGCTGCGCATTTGT
Act5C_fw	TCCCACGCCCTAAAACACCAGA
Act5C_rv	AGTGGCGAGGCTGAGCTAA
CG3091_fw	ATGTTGCGGACTTCCTCCCTT
CG3091_rv	AGCGAGTATTAACATTTGCCC
Rala_fw	AGAGAGGAAATGGCGTAGA
Rala_rv	GATCCATCTGCCCACGAAC
scyl_fw	TGCTGTACAAAGCTCCTTGA
scyl_rv	GGTCCAATCTGGAATGATTGA
Ugt36Bc_fw	CGGTGGCAAACAAGCTTA
Ugt36Bc_rv	TACCCTAGTTAAGGCAT
fzd2	TGAAGATGATAAGGAGCGATCAAAACAGTTTAAAGAGCCATCAAACGCTGACTTTGTGCCTTATGCAAGTCAGCAGTCGCATTTGCATAAATAATAAGGGCAGCCCTCGAATGTCTATTTGTCGTCTAACACTCCACCGGCGGCACCTTTTTGATCTCCAAGCGCCAATTTGGTTTTTATTCGAAGCTTTTTGTTTTTGTTTTGCGTCTGGCAGCGAAATTCCAATCAAGTTTGCAGCTATCAAAGGGAAAATGCCGACAACGACGCTGTAAAAATTTGTGTCTATTTTGTTTCCATGAAAACTTTTCGCCAAGCCCGAAAGATAAGCAAAATAGTTGGCAGCACCGAGCGAACGAGCAGGCGGTAATAAATACTTGGCCCAAAAGTTCCTCCTCGTTG…
odd	ATCGATCGGGCGGCAGTCACCATCATGCCATCATATCATCCCATTCCCATCCCCATAACAGCTCCACCGCGATTGCGTCGCTGTTTGTCGTATGGTAATAAACGGAGTCGGAGCCAACCCCGTATTTTGATAAGGGCCACGAAAATGTCGCAAAAACAGAATGAGTTGGTAGAAATCTAATAATAAAAAAAACGGCGCGAGGGGCGACAACACCTTTACGATGGCCCACGGACCACGGGAGCGAGGGAGATGGGGCGAGGCGGCAGAAAGAGACGGATGACCAGGCAGAGACTTTGATTTTAGCCGCCGCGCTTGTCATAAACATCGGTCGACTTTCATATTTCGCCGGCTGTTTCCCTCCTTTTCCATTTATTTTCCTTTTATGCTTTATTTGCGTTT…
lbe	AGTCGCTTCAGGTTTTGGCCTCATCACGATGAGTTGGTTCTGGTTCTGGAAGTTGTACTGGCAACAAAGAACCTGGATGCGGGAATCTATTGCCCCACTCTGTGCAGCTTCTTCTGCCTCTGTATTGGTGCATCAGCACACGAGTGTGTGTGTGTGTGGAGCAGAGCGCCATCTCGTTTAATGCCTTTAAGGCGTGACCATAGTATTTTATAATATAAACTGATCAAAGGATGCCGACGCGTTTCAAGTCAGCCGCTAAAGCTGTGGCGACTCCAGATTTGCGCGCTTCGTTCTTGGTTGCAAAAAGGTTGCGGCAACATACACCGAAAGCAAAGAAAGGCAATGTAACGCGTATGACTTAACTGAATGTTATCTAAATATTCTCTTTTATGTGAAATT…
interg2_ind	ATTCATCGACTGATTGCCCCACTTGTTGGCGTGAccgccgctgctgcttgatgttgccgctgtgatgttgctgctgcagttgcagttgcagccactAAACGCGTGGCACTTTCCGATTTCGCAATGTGCGGCTTTTTTGGCTTTTGCGGCTTGTGCGCCATGATTATGCACAAATTGCTCATTAACATTTGATATGATACTCGTTCGATGCGAATGTGTTGTAGTGCGAGTGGCGCAAAGtcatcgtcatcatcatcatcatcaATAGTCAGCTCATACAAATGTGGCACACACTTGAACAAATTCTTGAGCAGCAACTTTAGAATTTTGTTAAGAATTTAGCACATATCTTAAAGATACAGAATTGATTGCTCAAAGTGGTAATTTCATGCAGATTTC…
dfd_ind	AGCCCACAAATGAGGCCGCCAGACAACAGCAGATTATGAAATAATGCCTGACATAGTTTTTGTCCGCTCTCCCTCGCTCTGGCTGAATGAAAATGTAGAGTCACAAACGCATGATAAATCATATGAAATTTTGGATGGGACAAACATGCCGACAGCCTGACTCAGACCGCCGAACGAAAGTGTGGGATCGAAAGGGACAGCAGCTGCTGCCTACGCAGCAAGTCCACCCGCGGGCGCCAATTCATTTTCGCAGCTCTTTAGCACTTTTCCACCACATAACATCCCCCTTCGAGGAACGTCTCCCCTGGGAGATTGCACAAGCGCAATCTTGATTTCCTTGGCCTTGTATGATTTGGCATTTTCGTTAAATTGGCTGCCATTCTTGCCGGTTTTAAATGC…
how_short	TTGCTGCCGTTGTTTGTCATGTCAAAGTTTGATTTATTTTTCCGTCCGTGTAATAGACGAGCTTTTTGTTCAGCGCAATTATGTGTGCTAAAGTGTCTCCCTCTCTCTCTCTCTCTGTAGATGCACACATACATATGTACCTCTATATATACCTTATTTATGTACTATATGCATAGTAGTAGCCAAGTCGACTAATCTATTTGATCTATGCCGACCCCTGCCTTGCCTGCTTATGCATTTCTGTTTTCAATTTACTGGCGAGCGGCTCAAATGAAAAGATTCGTAAAACTCACTGAGTCACACAGGCAACGCGATTAAAATCTGAACACTAACTATTAAGTAGAATGTTCTTCCATCCAGCTCCTGGTAATGAAAAAATTACAAATATTTCCATTGTGT…
CadN2	ACCCCGGCGTATGCGTGATTTCCTGGCAAAAAAAAAACCATTTCAACGACCAATAGTTCCACTTTTACCTCGAGGCAAATGAGTCTGCCATAAAATTAAAAGAGCTTTCCCCAAAAATGTTTCATGTGCCGTATGCGAATCATCGGTACCATTTGCCTCACATGACAGACAGATTTCGGTTAATGGCCATGCCCATAAAATGGATTTAAAGCCATTTTTTGCGGTCTACTGAAAATCTGCTGACCAGGCCGGCGACCTCAAAGCTAAATTAATGACAAAGCTTAAGTTGTTTCCTCCAAAATGCAGCCACAAATTGCTCAACATAATTCAGAATGTATAATGGTTTTTTTTTTTTTTTGTTTGGAATTTATAAATTTACAAATCTGGGCATTAGTGCCG…
tsh	ATTCGAGACAGAGAACGGCTTGGGCGAGGGGTCGGCTCGGCCAGTGTAGGGGAGTGGCTGGGCAATATGGCTTATTGTTCATAGGAAAAATTCGAAGGAAATCTGGCGTTATGCAAATTTTACTGCCGAACAAGCCAAACCCAAATGGTGTTACTAGTAATTAAGTGGGTTTTCATTGCTGGGTTAGTGTATATTTTACCGGGGCCGTAAAAAATGCCCTGCGCAATCAGCAGGCAAATAAGTACTTAGAGGGCCCGACTAAACAGTGACAAATCTGAACTTAATTCGGGGATCTCAAGTGCCCGGGGATCCAAACAAAGAACACTTCACTGCAGCCCTATTGTCGCCGCCTTTGATCTTGCCGAGAGTTATGGGGGCTGTAAGAAGACTTCCCAGACC…
net	ATCATTCTTTCGAACGCCGCACAACAAAAAACTTGCCGCTGGAATGAATGCAAGAGCCAGTTCCCTAATATCATTAGGGTTCTTTTCGTCTTTTTGTCTGATATCCTTAGCAGATGTACACTGGGCACGAGTTTGAGTCTGTCGCGCGAAATGCTTTTTGAATGATGACTTTCGTTTTTTTAGAGACTTGTTCTGCTTTTAAAGTATGCGATTGGGCTGCGGCCTAACCTGTTTTCTTCGATTGGACAGACCCCAGACTTCACAATCTCCAGTGTAGCAACCTGAGCAGTCCTCCGCTACCGCCGTTTAGGTCGCGATCAAGCCTTTGTCAAGCTGGAAGTTCAAGGATAAGAATGCTGGACTTCCAAAAATGGTTCGTGTACGTGTCGGCGAAATTTG…
Frq1	AAGACAGTTCCAGCAAGTCCCTACAAAGTCCCCGTCCAAAACTAATTACAAATGTAGCATTTAGAAGGGACTGGGAAGCTGGATGCCGCCACGGCATCAGCTAATTATTTAAAATGCTCGGCGACATTAAAAAGCACTTTCGCCGCGCAATGATAATCACAAAATGTTGCCGCATGTATCCCGAGCAAAATCCTCCATGTTCTTGTATATTTTGTGCTGCTGCTTTTGTGGCTTTTTTGATAATGACGCTGATTAGTCAGCGCTTACGACAACTCGGCAATGTCTTCTTCTGCTGCTCCCTCCACAGCTTTATTCTCTTTTTCTTTTTCTTTTATATGGCCGAATCTTGGGGCAAGAAGACGAGGCAAGCTAGATAGAGAGAGAGAGAGAGAGTGAGTG…
hlh_repr_tight	AAGCGAAACACAATGACCACAATGCTGAGCCATTGACAGCGGAGCCGCGGTTCTCACACTCGGCGGGCCTCATAATAAATGCCGTTTCCTAGAACTGACTTTTTGCTTTATTTTATTATTTAATTGCGACAGCGCCGGCGCAAAACTTCCCGCAGATATACGTATGTATGTTGTATGCCCCCTGAAAGCCCCGCATACCCTCGCAATCCGAATTCTCGGGGCATAATGAGGCCAAGCCGGAGAGACCAGACGATAGTCCGAGTGTGGGAAAATATTCAGCGACTTCCGGCTGTGGGCTCTGCGATTCGGTTCACCACGGAGTTTATCTCCAATTCGTTTCTTGTTTTAAGGGGTTTCTTTTTTTTAGTTGCTTTAGTTTGCGGTTGGACGCCCACTAAA…
CG12576_repr	AGGGCTCACTGTAGCAGTAGTTGGGCAGACAATATCAGCTGACTGATAAATTATTCAAGCAGCGCTCGGTTTTAAATAACAGGAACTTGAAATTTTTGTTTTTTGTTTTCATTTGACTTTGCTGTGCCCTAGTGTTTGTTTGTTTGTTTTTTTTTTTCCTTTTCCTCGCCCTGCGAATCGCTGACGACTTGTTTTGCTCTTGAAAAGCGTCTAATTAATTATCTCGCTGTTTCTCTGCTAATTCGCACTTTGGATTGATGTTGATGGGAGGGGGCGGTGCATTGGAACTTAGGCGGCAAGTTTTTCGAGTGGTGGTCAGTGGTTTTTCGGCACAGCCAGCGCATGTGTCGCAGTGGACACTCATGACACTGCTGCTATTGTTGCCTTCCAATCGTTTTT…
rg_repr	ACTTTGTGTGGACCATTTGAAAATCGGCAAATTACATTATGCGTGTTCAGTACATTAGAAAAACAGAAACAGGAAACGTTGCTGGAGGACATAAAAAATACAAGCAGCGATAAATGAAGCGTAAAACGAGACTTAAAACTGATAAGCATGCCATTGATATGAATAGCGCGTAACAAGAGTGTAACGCCATTGGATTTCATTAGCACAATGCTAGCCTGTTTATGCGACAATTGTTTTTGTTTATTCGTCATACATATACATTGTTCATTTTATATTTCTGGTATTTCTATTATAACTGAATAACGAAAATACAGAAATATATATTCAAAGCGATATACGCAACGCTTTCTCTGCAATTGCCAATCAATGTGCAATCTTCTCAGTTCATGGGAATATATC…
CG31012_repr	TATGAATTTGGCCGGATATGCTCTGCTAAGAGTGCTAATCAACTAAGTAAAAACTGGCAACGAAAGTACATCGTTTTTGTTTTGAATTATTTCTCGTTTGCAGCGAACAGAACCGCTTTATTGATATGCAAATAATGTACTTTTCGCGTTTTTTTACTtttttgtttttgtttttatttttatttttatttgtatttgtgtatttcatttttTGCTGGTCGAGTGCATTCAACAGTTGTGACTGCGGTGACTCAGACTCGAATTCGAATGGCAATATTGTGTTTTAGCTGGCTTTTTCGCCTATCTTATCGTCGTTCCTCAGACTTTTGCTGGCCTCGCTTATCAAAAAGGGGAAGGGTGTAATAGAAAACCAGAGATATGAGTTCTCTTGCTCTTGCT…
pnr_repr	ACTTGGCGTCAGCAGTCTGAGCTGCTTGCTGTGTGGGTTATATGCGCTATATTTTGAAAATCTACTAACAGAATTTCTTTAAGTAAATTTTTTTCAATAAATTATTCATTGCTTTTGAATATTGTTATTAGGAAATAGACTGCAGATCATTTTTGTTTTTGTTTAAATATGAATAATAATATTTCTCGGATCCATGTCAAGCACGAATCGAAACATTCGGTCACTGTTCTCCAATCCTTATCCGCAAATATTGTTTACCAGTGGCGCAAGATTAAATTCCTATCGCATTTCCACATAAATCATATATGGTATAATTTTGAGTCTGAATACAAAGAGTCAGTCCGATAAGCTCGCCTTATTCATGGCGATATTGCTATCAAGGCGGATTTATCCAATCGG…
Cip4	AGCCAATATCTGACTCACTGGAAATGGCAACAAATTGATTTGTTTCGGAAACGCCAAGGTGTTAATTGAAACACAGAAATTCGGCAGCATTCAGTTCACGTTCTCAGCACCATAAGCATTTATTTATTCCATAAGTAATGTGCATATGTGGAAATATTTCTAAAATAAAACTTATCTGAACCCAGGGACAAACTAAGCTTAAGTAGTTCAACTTATCGAAACGGAGGCTCTGAATTAAAAGGAAGTGAGTGCGTAATATATGTATGTATTGTACTTATCGCACAAGAATTTGAAACTTATCTTTGAAATGTTTTTAACAAGAGGAAAAATATTTAATGTTAATAATCACTCTCATGTGGGGCAAAAATGACGGGGCAGTGGCACAAATTAAAAATGGTC…
Lfd	TTCGGCTGCGATCCGATAAAACCGCGAATTCGCGAGATCTCGCTTCAAATGCCTCGCGTCGCGAGTTTCATTTCCAACTGACAGACGCAAAATGAAAATGATCCCATGGGTCTGGCTGTGTCATTGTTAATGGCATGAGCTCTGGATGTTATCATTCTGGATGGATGGATACCAGTGTGCTCCGCTGCCCTCTTCCTACGACATTATATATATATATATATATAGTAAGTACATATATATGTATTCACTTATCAAATCAGCAGCCAGCGGAGCGCCATAAAGGCCTCTCCCTCGGCGGACTTTGTGCACACACGCACGTAATCACTCGACCCAAGCGATCCCCAGATCCCCACTTTGGTTTCATTCAGAGTGGAACTTAGGTTGGAAAAGATATACATA…
Pka	CACTGGCTTTTCCTCAATTATGGCGATATGTTCACTTCTATCCATCGCCTCTTATTGTTATTATCGGCAGGGGAATGGGATAAACTAGACCGGCTGATTATCCGCATGCCCTAATAGAAGCGTGACTCACTGCCATTTATAATCCGGCAACCCAACCCATTCCCATTTCATCTGGGATACCATGCACACGCATGGCATGATATCCGGTCTGGTTTATTTACTTCTTACGGATTTCTCTCGAAAATCGCACTCAATACCTTCTGGGCTCTGGCAATTGTTTGAAATCCATGCCATATTACTCATACGGCGTGTGGTACACTCTAAATACGGTGGAAAGCAGATACGGAAGGGAACTCAGCGGAATTACTCATATCGCGGAAGTGCTGTTGATTGATTAAC…
snap25	ACGCCGAAAAATGAATATGTCGGAGCACAATTATTATTTTCCATttcgcgcagcgagtttcgaacgcaccgaagatctacacacaattaatttgtgtcactcacttcttctccgtgctatccttcgaaccacactcggcgacagcgaccacacgctgccgccgcgctgtaacgggagatgccaaagctacaaaaatacagccgaccaatagcaacgcagtatgcaatactgtaatatgacgaaataccaatgatttcccgaaatgatgaaattactgtacttctggaataTTCTAACACATAATACAATATGATGAAATTATTATTCTTGTGAAATATTCTAGCACATCCACCAGCTTACAAAAGTATGcgccgacaaatacatgtactcaatccttta…
gclc	AGCCAGCCAGCATGTTTATAGTTTAAGTAGTTTATAGTTCAAGTAGTTTATAGTTTTCGTGCGTTCCTCAAAACGAATCATCACTGTGGCCGCCGCTGTGTGATTCACGTTCATAATTCGTGAGATATTTCTGCATTCTCATGCTGATAGATCAGGAAAGTATAGTGATATGATATTTTGTTTTTCGATTACCTCTCGCCCTCTTTCGCTCCTTTTTTTCGTTTCTCCTCCTTCCCATTTATCCCCACCATCCCGAAATGACGTCAGCCGAAAACTTTGCATATTATGGTGAAATTGCGGCAAACACTTCCACATCCTAACGATTTTCAATTCACCATTTCTTTTGTTTTTCGGCGGGGATCTCCATTTGCTGGCTGGAGAGGAATACCCAATAAGAGC…
sirf	AGGCAGTCTGAGGCAGTTATCCAGGATGTAAGGATGTGTGCAGTACTCTCTGTGTCGAATGGCGATGGCCCTGACCTGCGGATTTTGAAAGATTGAAATAGGAAGCCAGGTATACATACACAGCAACGAATGCAGCGTGTTCTATATTCTTAATTCGTAAGCCAAACCTATGTTTAAGACGTAGTTTATATAACCGTACATATGTATGTAGCGAAACACGTTTTCAAACGTCGCATCGAAGCCATTTCTTCTGCAGCCATTGCAATTTCATCGTGTTGCGTAATCGCAAATTGTAAATGTGTCCCTACTACTTCACATTTGTGTGTATCCAAGTCGAAAGTTCTCGAACTATTCTCGTGAGCAACCCCCGGATCGAAAGGCCACCAACTGGCTCGTTCT…
spin	AGTGCCCATAAACATTAGGAATTCCTTGCGTGGAATGAGATTACTCGTTAAGTGTGCGAGATAGCAATAATATAAATATACATATGTATATATCATAAGGAATGCCTCACCCAGACCAGCCCCACTGTGTCCCCCCTCCGCCTCTCTCCGCCAGCCACTCTCAGTCCACAATCGCAATGCAGTACACACACACACGCACACAGACTTATCGCGTGGCGTCCCCCAACCGTTACGTCACTAGGCAAGGCAAACAAACACGCTGATTGGTCGAAAAACATCGTACGATAAATTTCTCAAATCGAAATGAGCGAAAAGACCCAGAAAATGGAATAATTAAAAAGCAAAGGCTGATTCACTGCAACTTGGCTGCTTCGTGCCACGTTTCGCTTCGGTTCGCGG…
CG10417	TCCCTTGCTGTCCATACGAAGCGAGACCTCGGCGACTGAAACTCCGTTCTACCTCTACGCATTCCTCACGAACCTCAACGATGAACACCTCCAGCGCGTATACGTATCGCGCTAATCAATCTCTAGGTTTTTTTAACCACACTTACCATACGGCGCATACTTTTGTAAGCTGGTGGATGTGCTAGAATATTTCACAAGAATAATAATTCCATCAGTTCGGGGAAATCATTGGTATGTCATCATATTGTATTATGTGTTAGAAtattccagaagtacagtaatttcatcatttcggggaaatcattggtatttcatcatattacattattgcatactgcgttgctattggtcggctgtatttttgtagctttggcatctcccgttacagcgcggcggcag…
Lk6	ACGGTTAGAGCATAGTTTTACAGTGGCACATAAACTAAACGTATTTCACTGAACAGCCTAATGTTTTCATATTTAGCTAATTTGAAGTAAACAAGTTATTTTTCTTTCAGTGCAGAGAGAGCCCTGTTTCATTGTTTTTGTACGTTTTGGAGTGTGAGAGCGCGATGCCCGAGAAAATGTCGTGAAAGACGTGGAGCAGAGGTGCGAGGGAGAGAGACAGACTCCAACACCAATGCCAATGCATACCAATGAAGGTGGTGTGATGTGCGCGAGTTCTGTTTAAAAGCAAACAAGTGGAAAGGGCAAACAGCAAAACAAAAACTACATTTAACTTGCTTTGTTTTCGTTTTGCACAGTAAACAACACATATGCCTCAGCTGACGTTTTTTCCACTGCGGC…
bn	TATGTTGCCAAGAGAACTTGGACACTCGGCTTGTTGGTTTTGGTTTGGATGGTCTCCGGCCGGTCTCTTTATTTTTTCAGATCGGTTTCTCGGGTGGGCGAGCGGTGTTCTTTTCATGCTCTTCCCCCTTTTGAGTATTTTTTTTTTTAATTTAGATTTTTTTTTTTTTTTTGGCTGCTGTGGGGGCTGGTTGTGCCTCGTGTTTCGCCTATTCATGCGAAAAATTCAGCAGCGTTTGAATGAACGCGAATGCGGGAATATGAGCGACCGCGAGCAGCAGCAATTTCGCCATTTCAAGGCCTACGTGACTTGTCTCACACAGGGTAAATGGGAACGATTTGAACTGGGTAATGCCATTACGGTTCCGACACGGGGAAACTGGGTGTTCTAGGGTCCGGC…
CGZZZ	AAGTGCTGCTCAATGGAACTCTAGTAGAGCCCAAAACTGGTTGCCAGCTAGTAGAATCGAAACAGTTCATGATCATCAAGGGTTTATGAATGTATCTATAGTGGGATACTGCTCAAGAGGCTAGGTAATACTTATATTATATATTCTAACTAAGCATTCGTTGGCATAATTACTTTAAGACCACCATTCCCAATGTTTTTCCCAAAGTAGTAAAGACAAGTTTGTGCTTAAATGGAATGAAATTAATAAGCTAGAACATTTCGTTACTTGGTGAAATCTCTAAGATCCCTGATAAGCAGTCAATCCACATTAATCCTACTGCTGTCAGAGCTTCATGATTTTATTACTGCCGCAACTACCCAGCTGAGATCATAAAAGTGAAAATTCTCATTACCCAGC…
hcd	AACGCGATCTTCAGGTTTTAAGAATCCCAACCCCTCACCCTCTGTCCATCTCTTTCGCGCGGCAGCTTGCCCTCTCTTTCCAAGCTGAGAACTTTGTTTTGCCTTCTATGGCATAATTCCATTCATTCTTCTGGATTTCGCTCTCTATCTCACTCTCTGTTTTGCACACTTTTCAAGGCCACACTTTTTTTTTTGCATGTCTCTTTTTTTTAACCTAAAATGCGGAATTGCTGTTTTAGCGATAAACAGTAAAATCTGCTTTTTTATAAAAGCTTTTAAGTAAAAGCTATATTTAGTTCGGCCGATCCTTTTCTATTTAAACTATATTAGGGTATCCAAGTTTCGGTGTTCTCTCAATTTCAAATGCAATTTCTTGCCTCTTGCATTCTTTTTTGGTTC…
Creb	TCGCCCCAAAACATCGCTGTTGGATGCATCGATGTTATTTTACATCACTAGGCGAGCGAGCCAGCAATAAGCGAACGATTTTTGCGCAAAAACGGTCTTTATCAATAAATCGCTGCGCACGATCGCATTGCCGTGGAAAACGCGTACATTGTCGTTCGAAAGCCGCCAAGCCAGCGTCTTTGCCGCCAAAAGAAACGCGTTTCGGTGCTGCAAATAGAAAAAAGAACGTAAGCAACGATAACAACAGGCAGTGAGAGCGAGCGAGAACGGGAGAGAGAGAGAGCGAGAGAGTGTTGTGTGTGTGCGTGCTGCCAACTTGTCGCACCAATTCGCTGCTGTGCTTAAGTGTGCGTGTGTGTTCTGTGGGGTTCTCCCAAAAAGAGCAAACAAATACGAAAC…
odd_PanMut	ATCGATCGGGCGGCAGTCACCATCATGCCATCATATCATCCCATTCCCATCCCCATAACAGCTCCACCGCGATTGCGTCGCTGTTTGTCGTATGGTAATAAACGGAGTCGGAGCCAACCCCGTATTTTGATAAGGGCCACGAAAATGTCGCAAAAACAGAATGAGTTGGTAGAAATCTAATAATAAAAAAAACGGCGCGAGGGGCGACAACACCTTTACGATGGCCCACGGACCACGGGAGCGAGGGAGATGGGGCGAGGCGGCAGAAAGAGACGGATGACCAGGCAGAGACcggtATaTTAGCCGCCGCGCTTGTCATAAACATCGGTCGACaagCATATgTCGCCGGCTGTTTCCCTCCTTTTCCAggaATggaCCTcaaATGCTTTATTTGCGTTT…
lbe_PanMut	AGTCGCTTCAGGTTTTGGCCTCATCACGATGAGTTGGTTCTGGTTCTGGAAGTTGTACTGGCAACAAAGAACCTGGATGCGGGAATCTATTGCCCCACTCTGTGCAGCTTCTTCTGCCTCTGTATTGGTGCATCAGCACACGAGTGTGTGTGTGTGTGGAGCAGAGCGCCATCTCGTTTAATGCCTTTAAGGCGTGACCATAGTATTTTATAATATAAACcGATCcgcGGATGCCGACGCGTTTCAAGTCAGCCGCTAAAGCTGTGGCGACTCCAGATTTGCGCGCaTCGaaCTaGGTTGCAAAAAGGTTGCGGCAACATACACCGAAAGCAAAGAAAGGCAATGTAACGCGTATGACTTAACTGAATGTTATCTAAATATTCTCTTTTATGTGAAATT…
how_PanMut	TTGCTGCCGTTGTTTGTCATGTCAAAGTTTGATTTATTTTTCCGTCCGTGTAATAGACGAGCTTTTTGTTCAGCGCAATTATGTGTGCTAAAGTGTCTCCCTCTCTCTCTCTCTCTGTAGATGCACACATACATATGTACCTCTATATATACCTTATTTATGTACTATATGCATAGTAGTAGCCAAGTCGACTAATCTAgagGATCTtTGCCGACCCCTGCCTTGCCTGCTTATGCATTTCTGTTTTCAATTTACTGGCGAGCGGCTCAAATGAAAAGATTCGTAAAACTCACTGAGTCACACAGGCAACGCGATTAAAATCTGAACACTAACTATTAAGTAGAATGTTCTTCCATCCAGCTCCTGGTAATGAAAAAATTACAAATATTTCCATTGTGT…
odd_wt	ATCGATCGGGCGGCAGTCACCATCATGCCATCATATCATCCCATTCCCATCCCCATAACAGCTCCACCGCGATTGCGTCGCTGTTTGTCGTATGGTAATAAACGGAGTCGGAGCCAACCCCGTATTTTGATAAGGGCCACGAAAATGTCGCAAAAACAGAATGAGTTGGTAGAAATCTAATAATAAAAAAAACGGCGCGAGGGGCGACAACACCTTTACGATGGCCCACGGACCACGGGAGCGAGGGAGATGGGGCGAGGCGGCAGAAAGAGACGGATGACCAGGCAGAGACTTTGATTTTAGCCGCCGCGCTTGTCATAAACATCGGTCGACTTTCATATTTCGCCGGCTGTTTCCCTCCTTTTCCATTTATTTTCCTTTTATGCTTTATTTGCGTTT…
lbe_wt	AGTCGCTTCAGGTTTTGGCCTCATCACGATGAGTTGGTTCTGGTTCTGGAAGTTGTACTGGCAACAAAGAACCTGGATGCGGGAATCTATTGCCCCACTCTGTGCAGCTTCTTCTGCCTCTGTATTGGTGCATCAGCACACGAGTGTGTGTGTGTGTGGAGCAGAGCGCCATCTCGTTTAATGCCTTTAAGGCGTGACCATAGTATTTTATAATATAAACTGATCAAAGGATGCCGACGCGTTTCAAGTCAGCCGCTAAAGCTGTGGCGACTCCAGATTTGCGCGCTTCGTTCTTGGTTGCAAAAAGGTTGCGGCAACATACACCGAAAGCAAAGAAAGGCAATGTAACGCGTATGACTTAACTGAATGTTATCTAAATATTCTCTTTTATGTGAAATT…
how_wt	TTGCTGCCGTTGTTTGTCATGTCAAAGTTTGATTTATTTTTCCGTCCGTGTAATAGACGAGCTTTTTGTTCAGCGCAATTATGTGTGCTAAAGTGTCTCCCTCTCTCTCTCTCTCTGTAGATGCACACATACATATGTACCTCTATATATACCTTATTTATGTACTATATGCATAGTAGTAGCCAAGTCGACTAATCTATTTGATCTATGCCGACCCCTGCCTTGCCTGCTTATGCATTTCTGTTTTCAATTTACTGGCGAGCGGCTCAAATGAAAAGATTCGTAAAACTCACTGAGTCACACAGGCAACGCGATTAAAATCTGAACACTAACTATTAAGTAGAATGTTCTTCCATCCAGCTCCTGGTAATGAAAAAATTACAAATATTTCCATTGTGT…
